# Supplementary material for: Genomic characterization of a novel sakobuvirus (family Picornaviridae) from a European badger (Meles meles) in Hungary
Source: Arch Virol. 2025 Feb 20;170(3):63. doi: 10.1007/s00705-025-06234-4 (PMC11842475; doi:10.1007/s00705-025-06234-4)
Supplement: Supplementary file 1 — Supplementary Material 1 [file 705_2025_6234_MOESM1_ESM.txt]

LOCUS       SakV/badger/B40B/2022/HUN 8184 bp    RNA     linear   VRL
            25-SEP-2024
DEFINITION  Sakobuvirus strain SakV/badger/B40B/2022/HUN.
ACCESSION   SakV/badger/B40B/2022/HUN
VERSION
KEYWORDS    .
SOURCE      Sakobuvirus
  ORGANISM  Sakobuvirus
            Viruses; Riboviria; Orthornavirae; Pisuviricota; Pisoniviricetes;
            Picornavirales; Picornaviridae; Kodimesavirinae.
REFERENCE   1  (bases 1 to 8184)
  AUTHORS   Pankovics,P., Boros,A., Takats,K., Balazs,B., Szekeres,S. and
            Reuter,G.
  TITLE     Variations on a Topic: Introduction and genomic characterization of
            a Presumed New Sakobuvirus Species from a Badger (Meles meles) in
            Hungary
  JOURNAL   unpublished
REFERENCE   2  (bases 1 to 8184)
  AUTHORS   Pankovics,P., Boros,A. and Reuter,G.
  TITLE     Direct Submission
  JOURNAL   Submitted (25-SEP-2024) Department of Medical Microbiology and
            Immunology, University of Pecs, Medical School, Szigeti ut 12.,
            Pecs, Baranya H-7624, Hungary
COMMENT     Bankit Comment: ALT EMAIL:pankovics.peter@gmail.com
            Bankit Comment: TOTAL # OF SEQS:1
            
            ##Assembly-Data-START##
            Sequencing Technology :: Sanger dideoxy sequencing
            ##Assembly-Data-END##
FEATURES             Location/Qualifiers
     source          1..8184
                     /organism="Sakobuvirus"
                     /mol_type="genomic RNA"
                     /strain="SakV/badger/B40B/2022/HUN"
                     /isolation_source="faecal sample"
                     /host="European badger (Meles meles)"
                     /db_xref="taxon:1659770"
                     /country="Hungary"
                     /collection_date="Apr-2021"
     CDS             694..7956
                     /note="contains L, VP0, VP3, VP1, 2A, 2B, 2C, 3A, 3B, 3C
                     and 3D proteins"
                     /codon_start=1
                     /product="polyprotein"
                     /translation="MPFFFTTTSSCCKNSSSLLPHGHSMGDHLIDDLLSSGYTSYRKL
                     SRRIAGLGSRCPCRDHPATPVLPYNILEQELFDKLALHTLRAPGFALSAPKASSLFSH
                     LFSTSVANSGCEDSVDLEWDPYDPSAGPILPQGNSQTNIYGNGNTVTTDQGANGWTPT
                     VSSSVGEGGTSSTSEAHTENPVRGGSSTAPKTKETDSDTAPRKRNLVYKGEWWHEAAA
                     KALGKAVDHAVNATDSVVGGLKDGIQAGVGHLRNRLNGVQDTRLIAIPENSATKDGNT
                     TLAAASGIHSGCTYPPTPSVPLPTPDLPSVPGPSGDRAYMLDWVNWTEADQVGDNLHG
                     PNSCSIDPDFPISTAANWNYGPVYPLPSSFVRAAPDSPWTAMYNMHAMWNSGFKITMV
                     ANASQFHRGAIVLFAFPENSATKSVNSRCNFSVPYVVLNLAQTTQAEINLPYIGSTPN
                     STTMGMHNPWTLMIAVLSPLQVPTGSTNNSVTISIFGSPQNSSFHGLRNVQPQHWKTR
                     VVPGSGAFGSAVAGQELPLLGVIPQRPPVDYLPGQVTDWLGFARRPAPYASLPWTMAD
                     EVGELIHSFPVGPLALVSTQTPLSFSTSLFTQWRGSIDINLLFVGCAQHYGRLAVAFT
                     PFGQTPPTTLQEAQRGTFTLWDVNGNPELAFNVPFLSTSYWRTVDIAAPDQLSSTLGT
                     VSFFVQQPLSGPTSAPISADIVGFISAGPDYELRFMQNPALTLQAGDDPPVGGVSTGE
                     ATTPSPPDTFAQPACSGTSDTDLTAYFSFYRHWPGGDLNFDGSEAYYLVDFDPIRAPP
                     SFLASLLSTFTYFTADLRVTYTFHAESVGHFNVAYAPPGSTIPVNWDVDKISAFFHSS
                     YPVQPGTQHIFFSIPYAAPYSVLSTSFSGFSTFDTSSFGLLNGNTFGTLIVTSNVSGS
                     ATCRVAFGNFKGYVPGPVPATVPTPTLTAYSSLWKKQIDIKPKPTIRPNKLEVQSRLQ
                     RKIRPPHPLRQAPTKSLPISPYTYPEDDVFIIKVPRLTYTHWAIRRVKAGGRGVAHQV
                     GLQNHHGRAVVGLEPIDGEIYRAVPYYCFEMIARTIGETVPYNYRDNCGEFITRYTGV
                     HLPNTGKALAAGLVVAAGALLTAQTVSGVKRQGLVDDAKSVANSMDVAASKILTAAKL
                     VNVPEMSSSLQASAQAIASSTDNLSEQLSKALKLFSRPDDGNPITRGFNSFLKWITKC
                     LGYIMIIFGSPTPLSIAGLTLVILGDLAPSFPGVRNPFSAIGIWLCHKLGIPRTQDEA
                     DKVCTEAHAGVDDFNKWTLAAKNVDWLLEKILKAVEQILDWLGWKVKNDPLKAIWQRH
                     DDIENLYEESNVAVASAKPTDPDKVRHNLNLARKLLSLAGQAKSSLHTALLTKTIQNC
                     SSLLANPQRTMSGTRPQPVVVYIHGAPGVGKSLAPSLIVRALASHFGSGPDDFYSPAS
                     ANCQHYDGYHGQPVHYIDDIGQDPEGKDWADFPQIVSSSPFILPMASLEQKGTYYRSK
                     VIVVTSNFAGPNPRSVRCQPALERRLTLRLVAELGDQPMDARRALKPDGQSPSKYFSL
                     TNPLIRLECLKLSWDQRSIITTPENPKNLDELVDLIAETVKRNEHVSYDLGALVRQGL
                     TIKEDNPGESSSASSTSTSYSSDSFSEPASEGRRARDYERLAEWLQDLPSPVPLRETP
                     LEEAVKTGTPVSKLRQAFSGLFQRPLYTTMLFTSTLASITMFLGATLTIRKLLKEPTS
                     DEPAEQGAYNGAPSPAPRSKSKGKPAPKVRGPIVRQSVPPAIVKAMRNCVLVTTDGLD
                     GSDPHVVGGFFIYSRFLLTVSHILPTKNITIEGISYRLDDLEHLVHGEALIVKVPGGE
                     RPDLRRFVRDIEPHRSGFLIGCLGGGPVLVRADRIQVTSFRAPGFDPLPAVTSYQAPS
                     FPVLYGVRHFTHATSGPSLHSLHFAGVSGYSGFGILVKPLLPLICQHFSKPQSDIKPL
                     PLPPEGPIHVPRKSTLQPSPAYGAFPIKKSPAVLTRKDSRLLPEVDLDSAVMSKHNKG
                     DMSEPWKNLEAAAELYFSNFPPSFRMLSMHEAINGTPNLDGLDMSQASGYPWNTIGTA
                     RRDLFIETPDGYVPKPELEDAILKCLDDPDYWFCTFLKDELRPLKKVELGLTRAVEAA
                     PIHAIIAGRMLCGGIMEHLQSHPGEYGSAVGCNPDTDWTKFYLAFDRFQEVWDLDYKC
                     FDATLPSGAFNIIAKEMTRRIGDERVGKYILSISHSKHVFGREAYEMIGGNPSGCVGT
                     SIWNSMINNISILSALMDHPDFNPREYHILTYGDDVLYATNPSIHPSFIRNFYEQHTP
                     LIVTPASKSGDFPSSSSILTVTFLKRWFVPDEDYPCLIHPVIEKDTIEQSVMWTRGGP
                     FQAQIDSLSYLAHHSGPKNYQDWVDKVKAQCESSGVHVSFLPYKYLHSRWLQSLLS"
BASE COUNT     1830 a   2360 c   1738 g   2256 t
ORIGIN      
        1 tgcacactct tttccggtgg gtacccaccg ttagcaacac acaccgttcg cggtgtgtgt
       61 ggcaggtacc acccgtcaac agtcttcctt cgggatcctg ttggcaaact tttccatttt
      121 ctcactccaa ttctatctac ctaccctttc ttatactcaa aaccctcccc ccaacggacg
      181 gatctcccac tttagactaa acttttgatc tcccaaacat tggtctgttg tgttgatggt
      241 tgaggacggt aagacctggg cttctgataa agactgcgga cattccttgg taaggattca
      301 acgtagtttt aatcgtaagc tttggcacgc cctcccactc tgcgacagaa cgatgtcctt
      361 tgacacatcc cttggtttat atgggttggc cacctatagc caccgcgagc cttgtgtacc
      421 tccccctcaa gtcgcgaaca ccgagtccca gctcggttag tagttgcact tgagatacac
      481 taggttagca aactgacatg gtcagagcag aattccggac caagcaacgg ggcatgtatt
      541 acattcccct acacgtcctc gagaatacca ctaagtggtc tcggacctct gggcttggtt
      601 tggaagtggg cttgggaaaa cccaccttgg ttctgtactg cctgataggg tcgcggctga
      661 ccggatcatg tcagtagtca gttgttttgg gatatgcctt tcttcttcac cacaacttct
      721 tcttgctgca agaattcttc ttctcttctc cctcatggtc actccatggg cgatcatttg
      781 atcgatgacc tgctttcttc cggatacact tcctatagga agctgtctag gaggattgcc
      841 ggtctcggtt cgcgctgtcc atgtagggac caccctgcca ctcctgttct cccttacaac
      901 atcctagaac aggaactctt tgacaaactt gctctccaca cccttcgtgc tcctggattc
      961 gcactctccg ctcctaaagc ttcttcactc ttctcacacc tattttctac atccgttgca
     1021 aactctggtt gtgaagacag tgttgacttg gaatgggacc catacgaccc ttctgctggc
     1081 cccatccttc cacaagggaa cagccaaacc aacatttatg gtaatggcaa cactgtcaca
     1141 actgatcagg gtgctaacgg gtggactcca actgtctctt cttctgttgg agagggtggt
     1201 acctcttcca cctctgaggc ccatactgag aaccctgtcc gtggcggctc ttcgacagcc
     1261 cccaagacca aagagaccga ctctgacacc gctcctcgta aacgcaacct agtttacaaa
     1321 ggggagtggt ggcatgaggc ggccgctaag gctcttggca aggcggttga tcacgccgtc
     1381 aacgctacgg acagcgttgt tggtggctta aaggatggta ttcaggctgg tgttggacat
     1441 cttcgcaacc gtctcaacgg tgtgcaagac acccgcttaa tcgccatccc tgagaactcc
     1501 gccaccaaag atggtaacac tactctggct gctgcttctg gaattcattc tggctgcacc
     1561 tatcccccca ccccatcagt tcctctcccc acccccgacc tgccatctgt tcctggtcca
     1621 tcaggcgatc gagcgtacat gctcgattgg gtgaactgga ctgaagcgga tcaggttgga
     1681 gacaacctgc atggccccaa ttcttgttcc atagatcctg actttcctat ttctactgct
     1741 gctaactgga attatggccc tgtttatcct ctaccatctt ctttcgtacg agctgctcct
     1801 gacagtcctt ggactgcaat gtacaacatg catgccatgt ggaattctgg cttcaagatc
     1861 actatggtcg cgaacgcctc acaattccac agaggggcaa tcgtactctt tgctttccct
     1921 gaaaattcag ctactaaatc tgtcaattct aggtgcaatt tttcggtccc ttatgtggtg
     1981 ttgaatctag cccaaaccac ccaggctgag atcaacttac catatattgg atccaccccc
     2041 aactccacca ccatgggtat gcacaatcca tggactttga tgattgctgt cctttcccct
     2101 ctacaagttc ctactggtag taccaacaac agcgttacta tcagcatctt tggttctcca
     2161 cagaactctt cttttcatgg tctacgaaat gtccagccgc agcactggaa gacccgggtt
     2221 gtccctggat ccggtgcttt cggttctgct gtggccgggc aagagctacc acttctcggg
     2281 gtcattcccc aaagaccacc agtggattac ctccccggtc aagtcactga ttggcttgga
     2341 tttgcccgtc gaccggcgcc ttatgcaagc cttccgtgga ccatggccga tgaagtgggt
     2401 gagctgatac actcttttcc tgtaggccct cttgcactag tttctaccca aactcctctt
     2461 tctttctcta cttcactgtt cactcaatgg aggggttcca ttgacatcaa cctcctgttt
     2521 gtggggtgtg cacagcatta cggtcgcctg gccgttgcct tcacaccgtt cggtcaaaca
     2581 ccaccgacca cattacagga agcacagcgt ggaacattta cgttgtggga tgtcaatggt
     2641 aatcctgagc ttgctttcaa cgtccctttc ctttctactt cttactggcg gactgttgac
     2701 atagcagctc ccgaccagct ttcttccact ctaggaactg tctctttctt tgttcagcaa
     2761 cctctatcag gtcccacttc agcccccatt tctgcagaca tcgttggctt catctctgct
     2821 ggaccggatt acgaactcag gttcatgcag aatccagctc tgactctcca agctggggat
     2881 gacccaccag tgggtggtgt ctcaactggt gaagcaacca ctccttcccc tcctgacacc
     2941 ttcgctcaac ctgcttgctc tgggacatct gatactgacc tcactgctta tttctccttc
     3001 tatcgccatt ggccgggggg ggacctcaac tttgatgggt ctgaggccta ctacctcgtg
     3061 gacttcgatc ctatcagagc ccctccctcc ttcctggctt ctttgcttag tactttcact
     3121 tacttcactg ctgacctgcg tgtcacctac acttttcatg ctgagtctgt tggacatttc
     3181 aatgtggcct acgcacctcc cgggtcgacg attcccgtca actgggatgt ggacaaaatt
     3241 agtgcatttt tccattcctc ctatcctgtc caacctggca cgcagcacat ttttttttcc
     3301 atcccctatg ctgcacccta cagcgtcctt tctacatctt tctctggttt ttccaccttc
     3361 gacacctctt ccttcggtct gttgaacggg aacacctttg gaactctcat tgttacaagc
     3421 aatgtgtctg gttcagccac ttgccgtgta gcttttggga acttcaaggg ttacgtccct
     3481 ggccccgtgc ctgctactgt ccccaccccc actctaactg cttattcctc tctatggaag
     3541 aaacaaattg acatcaaacc taaaccaacc attagaccaa acaaattgga agttcagtct
     3601 cgcctgcaga ggaaaattcg gccaccacac cctctgcggc aggctccaac aaagtctctc
     3661 cctatatcac cttacaccta tcctgaggat gatgtcttca taattaaagt gcccaggctt
     3721 acctacaccc actgggcaat ccgccgagta aaagctggcg ggcgcggtgt tgcccatcaa
     3781 gtcgggcttc aaaaccacca tggccgtgcc gtggtgggat tggaaccaat tgatggtgaa
     3841 atttaccgcg ctgtccccta ttattgtttt gagatgatcg cccgtaccat tggcgagaca
     3901 gtcccataca attatagaga caattgtgga gaattcatca ccaggtatac aggtgtacac
     3961 cttccaaaca ctggaaaggc actcgctgct ggcctcgtcg ttgcggctgg agcgcttctc
     4021 accgcacaaa cggtttcagg tgtgaagcgt caaggtctcg ttgacgatgc caaaagcgtt
     4081 gccaattcca tggatgtggc agcctcaaaa atcctcactg ccgcaaaatt ggtcaatgtc
     4141 cctgaaatgt cctcctctct acaagcttca gctcaagcta tagcttcttc cactgacaac
     4201 ctttctgaac aactgtcaaa agccctcaag cttttctctc gtccagatga tggtaacccg
     4261 atcacaaggg gattcaattc attcttgaag tggatcacca agtgtcttgg gtatatcatg
     4321 atcatctttg gatccccaac tcctctttca atcgccggat tgacactggt catactcggt
     4381 gacctagccc cttcttttcc cggagttcgg aacccctttt cagcaatcgg aatatggctt
     4441 tgtcacaaat taggtatccc gcgcacacaa gatgaggctg acaaagtgtg cacggaagcc
     4501 catgcggggg ttgatgattt caacaaatgg accctcgccg caaaaaatgt tgattggctc
     4561 ttagaaaaaa ttctcaaagc tgttgaacaa attcttgatt ggctcggctg gaaggtaaaa
     4621 aacgaccctc tgaaagccat ttggcaaagg cacgacgaca tcgaaaacct ctatgaggaa
     4681 tccaatgttg cagttgcctc agccaaacca accgacccag acaaagttag acacaatttg
     4741 aatttggcca gaaaattact ctcactggct gggcaagcca aatcttcctt gcacaccgct
     4801 cttctcacta agaccattca gaactgctct tctcttcttg ccaacccaca gcgcactatg
     4861 tcaggaacac gaccacaacc agtggttgtg tacatccatg gagcgcctgg tgtcggcaag
     4921 tctcttgctc cttctctcat cgtcagggcc ctagcttctc acttcggttc tggtcctgat
     4981 gatttctact ctcctgcttc tgctaactgt cagcactatg atggatacca tggccaacca
     5041 gtccattaca tcgacgacat tggccaagac ccagagggta aggactgggc agactttcca
     5101 cagattgtta gttcgtcacc cttcattctt ccaatggctt ctcttgagca aaagggtact
     5161 tactatcggt ctaaagtcat tgttgtcacc tccaactttg ccggtccaaa tccacggtct
     5221 gtcagatgcc aaccggctct ggagcggcgc ctgaccctta ggctggttgc tgaacttggc
     5281 gaccagccta tggatgcgcg ccgcgccctg aaaccggatg gacaatctcc atcaaagtac
     5341 ttttccctaa caaatcctct cattcgcctg gagtgtctga agttgtcttg ggatcagcgt
     5401 tcgatcatca caacgcctga gaacccaaag aacctggacg agcttgtcga tctcatagca
     5461 gagaccgtca agcgcaatga gcacgtctcc tatgatctag gggccctcgt tcgtcagggt
     5521 ttgacaatta aagaagacaa tccaggtgaa agttctagtg cttcttctac ttccaccagc
     5581 tactcttctg actcattctc agagcctgcc tctgaaggcc gtcgcgcccg tgattacgag
     5641 cgtttggccg aatggttgca ggatctacca tctcctgtcc ccctcaggga aacccctctt
     5701 gaagaggctg tgaagactgg gactccagtc tccaagcttc gtcaggcctt ttctggactc
     5761 ttccaacgtc ctctctacac tactatgcta tttacttcca ccttggcttc tatcactatg
     5821 tttctaggtg ccaccctcac catccgcaag ctgttgaagg aacccacctc tgacgagcct
     5881 gcggaacaag gtgcttacaa cggcgctcct tctccggccc cacgaagcaa atctaagggc
     5941 aagccagccc ctaaggttag aggtccgatt gttaggcaat ctgttcctcc tgctatcgtg
     6001 aaggcaatga gaaattgcgt gcttgttacc actgatggtc tggatggtag tgacccacat
     6061 gtcgtgggtg gctttttcat ctattcacgc ttcctcctaa ctgtgtctca cattctccct
     6121 actaagaata taactataga gggaataagc tatagactag atgacttgga acatctggtc
     6181 cacggcgaag ccctcatagt taaagtgccc ggaggggaga ggcctgacct gagacgcttt
     6241 gtacgggata tcgaacccca ccgctcgggc ttccttattg gatgcctggg aggtgggccg
     6301 gttctcgtgc gggctgacag gatccaggtg acttctttcc gagcccctgg ctttgatcct
     6361 ctacctgctg tcacttctta ccaagctcct tcctttcctg tcctgtatgg cgtccgacat
     6421 tttacccatg ccacatctgg tccctctctc cactcacttc actttgctgg tgtttctgga
     6481 tattctggtt ttggtatttt ggtgaaacct cttcttcctc ttatctgtca gcatttttct
     6541 aagccacaat ctgacataaa accccttcct ctcccacctg aggggccgat tcacgtgccc
     6601 cgcaaatcca ctttgcaacc ttctcccgct tatggtgctt tccctatcaa gaaatctcct
     6661 gcagttctaa cccgcaaaga ctccaggctg ttgccagagg ttgaccttga ttcggctgtc
     6721 atgtccaaac acaacaaagg tgacatgtcc gagccttgga aaaatctcga agcagcggct
     6781 gaactctatt tttctaattt tcctccttcc tttcgcatgt tgtccatgca tgaagccatt
     6841 aatggtaccc ctaaccttga tggtttggat atgtcgcaag cttctggtta cccttggaac
     6901 accattggca ccgccagaag ggatctcttt atcgagaccc ccgacggata cgtgcccaaa
     6961 ccggaacttg aagacgctat cctgaaatgt ctggatgacc ctgattactg gttctgtacc
     7021 ttccttaagg atgaacttag acccctgaaa aaagttgaat taggcttgac tcgtgctgtt
     7081 gaggctgccc ccatccatgc tatcattgct ggtcgtatgt tgtgcggagg tataatggaa
     7141 cacctccaat cacatcccgg cgagtatggt agcgcggttg ggtgtaaccc agacaccgat
     7201 tggactaaat tttatctggc ttttgatcgt ttccaagaag tctgggatct tgactataaa
     7261 tgttttgatg ctacattacc atctggagca tttaacatca tagccaaaga gatgaccagg
     7321 cggattggtg atgaaagggt cggtaagtac atcctctcta tttcacattc caaacatgtt
     7381 tttggtcgtg aagcctatga gatgatcgga ggcaaccctt cgggttgcgt cggcacctcc
     7441 atatggaatt caatgatcaa taacatatct atcctttctg ctctcatgga tcatcctgat
     7501 ttcaacccta gggagtacca catcctcacc tatggtgatg atgtgttgta cgccaccaac
     7561 ccttctattc acccttcttt catcaggaac ttctatgaac aacacacccc tcttattgtc
     7621 actcctgctt ctaaatctgg agactttcca tcctcttcat caatccttac tgtcactttc
     7681 ttgaagaggt ggtttgtgcc tgatgaggac tacccctgcc tcatacaccc tgtcatcgaa
     7741 aaggacacca tcgaacagag tgttatgtgg actaggggtg gccctttcca ggcacagatt
     7801 gactctctct cttatctggc tcatcattcc ggtcctaaaa actatcagga ctgggttgat
     7861 aaagtcaagg cccagtgtga gtcatctgga gtacatgttt ctttccttcc ttacaagtac
     7921 ctccactcaa gatggcttca atcgctcctg tcttaattgg gaatcaggca gagagccctg
     7981 ggtccactgc acagcacact gtcctccctt aggcggtgct gtgtcctacc cccccgcgct
     8041 ggcgatataa agacccggtc accaatccat tttccgaccg tggaccctaa accagcgtgc
     8101 cttttattct ttggtgatct ctttcaccac cacccttttg gcaaaaatct ccccaattag
     8161 gtttttgaaa aaaaaaaaaa aaaa
//
