# Supplementary material for: Genomic characterization of a novel sakobuvirus (family Picornaviridae) from a European badger (Meles meles) in Hungary
Source: Arch Virol. 2025 Feb 20;170(3):63. doi: 10.1007/s00705-025-06234-4 (PMC11842475; doi:10.1007/s00705-025-06234-4)
Supplement: Supplementary file 2 — Supplementary Material 2 [file 705_2025_6234_MOESM2_ESM.txt]

Feladó:	gb-admin@ncbi.nlm.nih.gov
Küldve:	csütörtök 2024. szeptember 26 16:52
Címzett:	pankovics.peter@gmail.com; pankovics.peter@pte.hu
Tárgy:	GenBank PQ382029


Dear GenBank Submitter:
 
Thank you for your submission of sequence data to GenBank, a contribution which will benefit the 
scientific community.

We have provided a GenBank accession number for your nucleotide sequence:

BankIt2874787 SakV/badger/B40B/2022/HUN	PQ382029


The GenBank accession number should appear in any publication that reports or discusses these data, as 
it gives the community a unique label with which they may retrieve your data from our on-line servers. 
You may prepare and submit your manuscript before your accession is released in GenBank.

Submissions are not automatically deposited into GenBank after being accessioned. Each sequence 
record is individually examined and processed by the GenBank annotation staff to ensure that it is free of 
errors or problems.


You have requested that your data are to be held confidential until:

     Sep  1, 2025 

They will not be released to the public database until this date, or until the data or accession numbers 
appear in print, whichever is first.

Since the flatfile record is a display format only and is not an editable format of the data, do not make 
changes directly to a flatfile.  For complete information about different methods to update a sequence 
record,
see:   https://www.ncbi.nlm.nih.gov/Genbank/update.html

Any inquiries about your submission should be sent to gb-admin@ncbi.nlm.nih.gov

For more information about the submission process or the available submission tools, please contact 
GenBank User Support at info@ncbi.nlm.nih.gov.

Please reply using the current Subject line.

Sincerely,


Rich McVeigh Ph.D.
Contractor

The GenBank Direct Submission Staff
Bethesda, Maryland USA
*******************************************************************
gb-admin@ncbi.nlm.nih.gov (for updates/replies to GenBank entries)
info@ncbi.nlm.nih.gov     (for general questions regarding GenBank)
******************************************************************
